# Supplementary material for: Equity of Continuous Glucose Monitoring in Children and Young People With Type 1 Diabetes: A Systematic Review
Source: Pediatr Diabetes. 2025 Jun 3;2025:8875203. doi: 10.1155/pedi/8875203 (PMC12151618; doi:10.1155/pedi/8875203)
Supplement: Supporting Information 2 — Full texts screened and reasons for exclusion. [file 8875203.f2.xlsx]

## Sheet: Reasons for exclusion
Papers identified through initial search			Papers identified through snowballing
Study	Reason for exclusion		Study	Reason for exclusion
Abdulhussein et al., 2021	Study size ≤500 participants		Addala et al., 2020	Study size ≤500 participants
Addala et al., 2023	Study size ≤500 participants		Lipman & Hawkes, 2021	Not an observational study.
Agarwal et al., 2020	Adults, or data for ≤25-year-olds could not be isolated.		Lipman et al., 2020	CGM use not reported
Agarwal et al., 2020	Adults, or data for ≤25-year-olds could not be isolated.		Prahlad et al., 2019	Study size ≤500 participants
Agarwal et al., 2021	Adults, or data for ≤25-year-olds could not be isolated.		Willi et al., 2015	CGM use not reported
Akturk et al., 2021	Did not address PROGRESS-plus criteria		Wirunsawanya et al., (2020)	Adults, or data for ≤25-year-olds could not be isolated.
Akturk et al., 2022	Adults, or data for ≤25-year-olds could not be isolated.		Zuijdwijk et al., 2013	CGM use not reported
Albanese-O'Neill et al., 2022	Adults, or data for ≤25-year-olds could not be isolated.
Alonso et al., 2021	Did not address PROGRESS-plus criteria
Alonso et al., 2021	Did not address PROGRESS-plus criteria
Alyusuf et al., 2022	Adults, or data for ≤25-year-olds could not be isolated.
Anjana et al., 2017	Adults, or data for ≤25-year-olds could not be isolated.
Antonio-Villa et al., 2021	Adults, or data for ≤25-year-olds could not be isolated.
Aristazabal et al., 2015	Adults, or data for ≤25-year-olds could not be isolated.
Aronson et al., 2021	Adults, or data for ≤25-year-olds could not be isolated.
Arranz Martín et al., 2015	Adults, or data for ≤25-year-olds could not be isolated.
Ashraf et al., 2009	CGM use not reported
Ayub et al., 2022	Did not address PROGRESS-plus criteria
Bailey et al., 2022	Adults, or data for ≤25-year-olds could not be isolated.
Baroni et al., 2021	Not an observational study.
Baumann et al., 2022	Not an observational study.
Beck et al., 2012	Did not address PROGRESS-plus criteria
Bergenstal et al., 2017	Adults, or data for ≤25-year-olds could not be isolated.
Bernabe-Ortiz et al., 2023	Not an observational study.
Bethin et al., 2017	Did not address PROGRESS-plus criteria
Bisno et al., 2023	Did not address PROGRESS-plus criteria
Bratke et al., 2020	Adults, or data for ≤25-year-olds could not be isolated.
Broos et al., 2021	Adults, or data for ≤25-year-olds could not be isolated.
Bruggeman et al., 2023	Not an observational study.
Catherine et al., 2021	Not an observational study.
Chen et al., 2023	Study size ≤500 participants
Choe et al., 2022	Did not address PROGRESS-plus criteria
Chu (2021)	Not an observational study.
Cobry et al., 2022	CGM use not reported
Conway et al., 2022	Adults, or data for ≤25-year-olds could not be isolated.
DeSalvo et al., 2023	Adults, or data for ≤25-year-olds could not be isolated.
Deshmukh et al., 2020	Adults, or data for ≤25-year-olds could not be isolated.
DiMeglio et al., 2020	Study size ≤500 participants
DIRECNET Study Group (2003)	CGM use not reported
Dover et al., 2021	Adults, or data for ≤25-year-olds could not be isolated.
Eldor et al., 2022	Did not address PROGRESS-plus criteria
Elkon-Tamir et al., 2020	Study size ≤500 participants
Everett and Wisk (2021)	Adults, or data for ≤25-year-olds could not be isolated.
Fallon et al., 2022	Adults, or data for ≤25-year-olds could not be isolated.
Fantasia et al., 2021	Adults, or data for ≤25-year-olds could not be isolated.
Faulds et al., 2020	Study size ≤500 participants
Gill et al., 2022	Adults, or data for ≤25-year-olds could not be isolated.
Gómez-Peralta et al., 2021	Adults, or data for ≤25-year-olds could not be isolated.
Grundman et al., 2022	Study size ≤500 participants
Hall et al., 2022	Did not address PROGRESS-plus criteria
Hitt et al., 2023	Did not address PROGRESS-plus criteria
Hoey, 2003	Did not address PROGRESS-plus criteria
Holmes-Walker et al., 2023	Did not address PROGRESS-plus criteria
Hoogendoorn et al., 2023	Adults, or data for ≤25-year-olds could not be isolated.
Howe et al., 2023	Not an observational study.
Iacobucci (2018)	Not an observational study.
Jensen et al., 2022	Adults, or data for ≤25-year-olds could not be isolated.
Jeyam et al., 2022	Adults, or data for ≤25-year-olds could not be isolated.
Jones et al., 2022	Not an observational study.
Ju et al., 2022	CGM use not reported
Kahkoska et al., 2022	Not an observational study.
Kanbour et al., 2022	Adults, or data for ≤25-year-olds could not be isolated.
Karter et al., 2021	Adults, or data for ≤25-year-olds could not be isolated.
Kaushal et al., 2022	Did not address PROGRESS-plus criteria
Kim (2020)	Not an observational study.
Kingsnorth et al., 2023	Adults, or data for ≤25-year-olds could not be isolated.
Kolle et al., 2023	Did not address PROGRESS-plus criteria
Kommareddi et al., 2023	Adults, or data for ≤25-year-olds could not be isolated.
Korbel et al., 2007	CGM use not reported
Lado et al., 2016	Not an observational study.
Lai et al., 2021	Study size ≤500 participants
Lam et al., 2022	Study size ≤500 participants
Lameijer et al., 2020	Adults, or data for ≤25-year-olds could not be isolated.
Lin et al., 2022	Not an observational study.
Loomba et al., 2023	Study size ≤500 participants
Markov et al., 2023	Adults, or data for ≤25-year-olds could not be isolated.
Mathias et al., 2022	Not an observational study.
McKnight and Gibb, 2017	Adults, or data for ≤25-year-olds could not be isolated.
Messer et al., 2022	Study size ≤500 participants
Miller et al., 2020	Did not address PROGRESS-plus criteria
Miller et al., 2020	Study size ≤500 participants
Modzelewski et al., 2022	Adults, or data for ≤25-year-olds could not be isolated.
Mulinacci et al., 2019	Adults, or data for ≤25-year-olds could not be isolated.
Nefs et al., 2019	Adults, or data for ≤25-year-olds could not be isolated.
Ng and Evans, 2021	Not an observational study.
Ni et al., 2023	Adults, or data for ≤25-year-olds could not be isolated.
Noor et al., 2021	Not an observational study.
Ortiz La Banca et al., 2021	CGM use not reported
Palmer et al., 2023	Did not address PROGRESS-plus criteria
Parmar et al., 2022	Study size ≤500 participants
Pascual et al., 2019	CGM use not reported
Paz et al., 2018	Not an observational study.
Perera et al., 2018	Not an observational study.
Picquart et al., 2020	CGM use not reported
Pihoker et al., 2023	Did not address PROGRESS-plus criteria
Piloya-Were et al., 2023	Did not address PROGRESS-plus criteria
Polonsky et al., 2022	Adults, or data for ≤25-year-olds could not be isolated.
Prahalad et al., 2018	Not an observational study.
Prahalad et al., 2022	Did not address PROGRESS-plus criteria
Prahalad et al., 2022	Study size ≤500 participants
Predieri et al., 2020	CGM use not reported
Price et al., 2015	Not an observational study.
Puckrein et al., 2023	Adults, or data for ≤25-year-olds could not be isolated.
Pulungan et al., 2023	Did not address PROGRESS-plus criteria
Putala et al., 2022	Did not address PROGRESS-plus criteria
Renard et al., 2021	Adults, or data for ≤25-year-olds could not be isolated.
Rollins, 2002	Did not address PROGRESS-plus criteria
Sandig et al., 2020	Adults, or data for ≤25-year-olds could not be isolated.
Sandy et al., 2018	Did not address PROGRESS-plus criteria
Sastre et al., 2022	Did not address PROGRESS-plus criteria
Sathyanarayanan et al., 2022	Not an observational study.
Scaramuzza et al., 2014	Not an observational study.
Scheinker et al., 2022	Not an observational study.
Schmitt et al., 2022	Not an observational study.
Schwartz et al., 2010	Not an observational study.
Sequeira et al., 2013	Study size ≤500 participants
Sinisterra et al., 2021	Study size ≤500 participants
Skipper et al., 2022	Did not address PROGRESS-plus criteria
Sousa et al., 2023	Adults, or data for ≤25-year-olds could not be isolated.
Stein et al., 2022	Study size ≤500 participants
Stevenson et al., 2022	Not an observational study.
Stimson et al., 2020	Adults, or data for ≤25-year-olds could not be isolated.
Stoet and Holt, 2023	Adults, or data for ≤25-year-olds could not be isolated.
Sumnik et al., 2008	Not an observational study.
Sun et al., 2021	Adults, or data for ≤25-year-olds could not be isolated.
Swift, 2005	CGM use not reported
Tanenbaum et al., 2017	Did not address PROGRESS-plus criteria
The Lancet Diabetes and Endocrinology, 2019	Not an observational study.
Toschi et al., 2021	Adults, or data for ≤25-year-olds could not be isolated.
Triki et al., 2021	Adults, or data for ≤25-year-olds could not be isolated.
Tsai et al., 2022	Study size ≤500 participants
Tyndall et al., 2019	Adults, or data for ≤25-year-olds could not be isolated.
Valenzuela et al., 2020	Not set in primary, secondary, or tertiary care setting
Van den Boom et al., 2019	Adults, or data for ≤25-year-olds could not be isolated.
Van den Boom et al., 2023	CGM use not reported
Venkatesh et al., 2023	Adults, or data for ≤25-year-olds could not be isolated.
Walker et al., 2021	Adults, or data for ≤25-year-olds could not be isolated.
Wherry et al., 2022	Adults, or data for ≤25-year-olds could not be isolated.
Wysocki et al., 2018	Not an observational study.

## Sheet: Sheet2
	Total (main search)
Study size ≤500 participants	18	2
Did not address PROGRESS-plus criteria	27	0
Not set in primary, secondary, or tertiary care setting	1	0
Adults, or data for ≤25-year-olds could not be isolated.	53	1
Not an observational study.	29	1
CGM use not reported	11	3
