# Supplementary material for: Equity of Continuous Glucose Monitoring in Children and Young People With Type 1 Diabetes: A Systematic Review
Source: Pediatr Diabetes. 2025 Jun 3;2025:8875203. doi: 10.1155/pedi/8875203 (PMC12151618; doi:10.1155/pedi/8875203)
Supplement: Supporting Information 3 — Data extraction table. [file 8875203.f3.xlsx]

## Sheet: Sheet1
Data extraction table 1
Name	Study setting	Country	Primary outcome addressed	Study type	PROGRESS plus addressed	Population characteristics	CGM funding	Study period	Population size	Proportion using CGM (%)	Mean HbA1c of population (mmol/mol)	Mean HbA1c of those using CGM (mmol/mol)	Mean HbA1c of those not using CGM (mmol/mol)	Secondary outcomes (free text - for each PROGRESS-plus subgroup should include: number of people (Table 2), percentage using CGM, mean HbA1c, OR/RR. Additional info of interest: initiation and discontinuation rates, frequency of use, TIR	Sex	SES	Ethnicity	Other
Data extraction table 2
Paper	PROGRESS-plus group	CGM users (n)	CGM non-users (n)	Unadjusted OR	95% Confidence interval (lower limit)	95% Confidence interval (upper limit)	P value (Chi square)
				To be calculated if not reported.
