# Supplementary material for: Equity of Continuous Glucose Monitoring in Children and Young People With Type 1 Diabetes: A Systematic Review
Source: Pediatr Diabetes. 2025 Jun 3;2025:8875203. doi: 10.1155/pedi/8875203 (PMC12151618; doi:10.1155/pedi/8875203)
Supplement: Supporting Information 5 — Odds ratios for CGM use. [file 8875203.f5.xlsx]

## Sheet: Ethnicity
Study		CGM users (n)	CGM non-users (n)	Unadjusted OR for white CYP	95% Confidence interval (lower limit)	95% Confidence interval (upper limit)	P value (Chi square)
Addala et al., 2021 (T1DX, 2010-2012)	Non-Hispanic White	NA	NA
	Minority status	NA	NA	NA	NA	NA	NA
Addala et al., 2021 (T1DX, 2016-2018)	Non-Hispanic White	NA	NA
	Minority status	NA	NA	NA	NA	NA	NA
Addala et al., 2021 (DPV, 2010-2012)	Non-Hispanic White	NA	NA
	Minority status	NA	NA	NA	NA	NA	NA
Addala et al., 2021 (DPV, 2016-2018)	Non-Hispanic White	NA	NA
	Minority status	NA	NA	NA	NA	NA	NA
DeSalvo et al., 2018 (T1DX, 2011)	Non-Hispanic White	362	8692
	Minority status	51	2503	2.04	1.53	2.77	1.41956e-06
DeSalvo et al., 2018 (T1DX, 2016)	Non-Hispanic White	1596	4789
	Minority status	216	1585	2.44	2.1	2.85	8.06357e-32
DeSalvo et al., 2018 (DPV, 2011)	Non-Hispanic White	557	13362
	Minority status	104	3375	1.35	1.1	1.68	0.005
DeSalvo et al., 2018 (DPV, 2016)	Non-Hispanic White	3228	12914
	Minority status	675	4147	1.54	1.4	1.68	5.93362e-21
Foster et al., 2019 (T1DX, 2016-2018)	Non-Hispanic White	2661	5813
	Non-Hispanic Black	44	536	5.56	4.12	7.69	7.98947e-34
	Hispanic or Latino	217	829	1.75	1.5	2.05	1.44081e-12
Wong et al., 2014 (T1DX, 2010)	Non-Hispanic White	535	9626
	Non-Hispanic Black	15	627	2.3	1.42	4.05	0.0010601
	Hispanic or Latino	42	1154	1.52	1.12	2.13	0.00900033
	Other	22	618	1.55	1.03	2.47	0.0425737
Sawyer et al., 2022 (USA single centre, 2018-2020)	Non-Hispanic White	1828	747
	Non-Hispanic Black	63	86	3.34	2.39	4.69	1.41625e-13
	Hispanic	311	310	2.44	2.04	2.92	2.75141e-23
	Other/unknown	407	251	1.51	1.26	1.8	5.96652e-06
Alonso et al., 2023 (USA single centre, 2016-2017)	Non-Hispanic White	447	537
	Hispanic	43	208	4.01	2.85	5.77	2.85912e-16
	Non-Hispanic Black	11	41	3.06	1.61	6.37	0.00059292
	Other	64	105	1.36	0.98	1.92	0.0677068
Alonso et al., 2023 (USA single centre, 2020-2021)	Non-Hispanic White	750	234
	Hispanic	151	100	2.12	1.58	2.84	3.16963e-07
	Non-Hispanic Black	25	27	3.45	1.96	6.12	5.21673e-06
	Other	127	42	1.06	0.72	1.54	0.762959
Ravi et al., 2021 (USA single centre, 2015-2017)	Non-Hispanic White	111	292
	Hispanic	40	264	2.5	1.69	3.76	3.82619e-06
	Black	7	57	3.03	1.43	7.55	0.0045121
	American Indian	0	9	NA	NA	NA	NA
	Asian	3	4	0.5	0.1	2.76	0.369958
	Mixed Race	4	18	1.66	0.6	6	0.335823
	Other/unknown	12	70	2.19	1.18	4.41	0.0143171
Tremblay et al., 2023 (USA single centre, 2016-2020)	White	408	168
	Black	28	17	1.48	0.77	2.76	0.223814
	Hispanic	41	30	1.78	1.06	2.94	0.0239625
	Other	39	20	1.25	0.69	2.19	0.448311
	Unkown	47	17	0.88	0.48	1.56	0.66285
Lee et al., 2021 (USA single centre, 2019)	White	639	391
	Black	20	46	3.74	2.21	6.56	3.3149e-07
	Other	59	57	1.58	1.07	2.32	0.0193468
Lipman et al., 2020 (USA single centre, 2018-2019)	Non-Hispanic White	702	324
	Non-Hispanic Black	78	120	3.33	2.44	4.57	7.37415e-15
	Hispanic	57	50	1.9	1.27	2.84	0.00151759
Lai et al., 2021 (USA single centre, 2015-2018)	Non-Hispanic White	600	505
	Non-Hispanic Black	85	194	2.71	2.05	3.6	1.12371e-12
	Hispanic	41	84	2.43	1.65	3.63	5.10304e-06
Choudhary et al., 2022 (USA single centre, 2019-2021)	White	NA	NA
	Hispanic	NA	NA	NA	NA	NA	NA
	Black	NA	NA	NA	NA	NA	NA
	Other	NA	NA	NA	NA	NA	NA
Sheikh et al., 2018 (USA single centre, 2015-2016)	Non-Hispanic White	282	761
	Non-Hispanic Black	20	314	5.77	3.69	9.55	5.90727e-16
	Hispanic	40	444	4.1	2.92	5.9	5.8861e-17
	Other	27	104	1.42	0.92	2.26	0.115397
Burnside et al., 2022 (New Zealand, 2021)	European/other	634	212
	Māori	120	98	2.44	1.79	3.32	8.18964e-09
	Pacific	22	63	8.5	5.18	14.47	3.36439e-21
	Asian	36	19	1.58	0.87	2.79	0.118454
NPDA, 2021/22 (England and Wales, 2021-2022)	White	7473	16791
	Asian	629	1848	1.31	1.19	1.44	2.46003e-08
	Black	313	1098	1.56	1.37	1.78	7.66855e-12
	Mixed	324	711	0.98	0.85	1.12	0.730087
	Other	219	596	1.21	1.04	1.42	0.016771
NPDA, 2020/21 (England and Wales, 2020-2021)	White	7301	18406
	Asian	567	1675	1.17	1.06	1.29	0.00168286
	Black	216	770	1.41	1.21	1.65	8.61879e-06
	Mixed	193	465	0.96	0.81	1.13	0.601305
	Other	84	215	1.01	0.79	1.31	0.906769
NPDA, 2019/20 (England and Wales, 2019-2020)	White	4698	18558
	Asian	271	1526	1.42	1.25	1.63	1.56459e-07
	Black	129	977	1.92	1.6	2.32	3.4097e-12
	Mixed	164	721	1.11	0.94	1.33	0.223993
	Other	93	488	1.33	1.07	1.67	0.012706
NPDA, 2018/19 (England and Wales, 2018-2019)	White	3258	20878
	Asian	128	1788	2.18	1.82	2.63	1.31636e-17
	Black	72	1043	2.26	1.79	2.9	1.09391e-11
	Mixed	103	784	1.19	0.97	1.47	0.105646
	Other	57	515	1.41	1.08	1.87	0.0142615
NPDA, 2017/18 (England and Wales, 2017-2018)	White	2379	21648
	Asian	82	1588	2.12	1.71	2.68	2.05333e-11
	Black	45	1058	2.57	1.93	3.53	1.51554e-10
	Mixed	63	730	1.27	0.99	1.67	0.0687021
	Other	43	664	1.69	1.25	2.34	0.000757906
For figures in italics, the raw numbers in each group were not explicitly stated. Approximations were calculated by multiplying the percentage using CGM by the number of people in each group of interest.

## Sheet: ORs stratified by ethnicity
Odds ratios for CGM use for white CYP relative to black CYP						Odds ratios for CGM use for white CYP relative to Hispanic CYP						Odds ratios for CGM use for white CYP relative to Asian CYP						Odds ratios for CGM use for white CYP relative to mixed CYP
Study	Unadjusted OR for white CYP	Lower limit 95% CI	Upper limit 95% CI	P value		Study	Unadjusted OR for white CYP	Lower limit 95% CI	Upper limit 95% CI	P value		Study	Unadjusted OR for white CYP	Lower limit 95% CI	Upper limit 95% CI	P value		Study	Unadjusted OR for white CYP	Lower limit 95% CI	Upper limit 95% CI	P value
NPDA, 2020/21 (England and Wales, 2020-2021)	1.41	1.21	1.65	8.61879e-06		Wong et al., 2014 (T1DX, 2010)	1.52	1.12	2.13	0.00900033		Ravi et al., 2021 (USA single centre, 2015-2017)	0.5	0.1	2.76	0.369958		NPDA, 2020/21 (England and Wales, 2020-2021)	0.96	0.81	1.13	0.601305
Tremblay et al., 2023 (USA single centre, 2016-2020)	1.48	0.77	2.76	0.223814		Foster et al., 2019 (T1DX, 2016-2018)	1.75	1.5	2.05	1.44081e-12		NPDA, 2020/21 (England and Wales, 2020-2021)	1.17	1.06	1.29	0.00168286		NPDA, 2021/22 (England and Wales, 2021-2022)	0.98	0.85	1.12	0.730087
NPDA, 2021/22 (England and Wales, 2021-2022)	1.56	1.37	1.78	7.66855e-12		Tremblay et al., 2023 (USA single centre, 2016-2020)	1.78	1.06	2.94	0.0239625		NPDA, 2021/22 (England and Wales, 2021-2022)	1.31	1.19	1.44	2.46003e-08		NPDA, 2019/20 (England and Wales, 2019-2020)	1.11	0.94	1.33	0.223993
NPDA, 2019/20 (England and Wales, 2019-2020)	1.92	1.6	2.32	3.4097e-12		Lipman et al., 2020 (USA single centre, 2018-2019)	1.9	1.27	2.84	0.00151759		Sheikh et al., 2018 (USA single centre, 2015-2016)	1.42	0.92	2.26	0.115397		NPDA, 2018/19 (England and Wales, 2018-2019)	1.19	0.97	1.47	0.105646
NPDA, 2018/19 (England and Wales, 2018-2019)	2.26	1.79	2.9	1.09391e-11		Alonso et al., 2023 (USA single centre, 2020-2021)	2.12	1.58	2.84	3.16963e-07		Lee et al., 2021 (USA single centre, 2019)	1.58	1.07	2.32	0.0193468		NPDA, 2017/18 (England and Wales, 2017-2018)	1.27	0.99	1.67	0.0687021
Wong et al., 2014 (T1DX, 2010)	2.3	1.42	4.05	0.0010601		Lai et al., 2021 (USA single centre, 2015-2018)	2.43	1.65	3.63	5.10304e-06		Alonso et al., 2023 (USA single centre, 2020-2021)	2.12	1.58	2.84	3.16963e-07		Ravi et al., 2021 (USA single centre, 2015-2017)	1.66	0.6	6	0.335823
NPDA, 2017/18 (England and Wales, 2017-2018)	2.57	1.93	3.53	1.51554e-10		DeSalvo et al., 2018 (T1DX, 2016)	2.44	2.1	2.85	8.06357e-32		NPDA, 2018/19 (England and Wales, 2018-2019)	2.18	1.82	2.63	1.31636e-17
Lai et al., 2021 (USA single centre, 2015-2018)	2.71	2.05	3.6	1.12371e-12		Ravi et al., 2021 (USA single centre, 2015-2017)	2.5	1.69	3.76	3.82619e-06
Ravi et al., 2021 (USA single centre, 2015-2017)	3.03	1.43	7.55	0.0045121		Alonso et al., 2023 (USA single centre, 2016-2017)	4.01	2.85	5.77	2.85912e-16
Alonso et al., 2023 (USA single centre, 2016-2017)	3.06	1.61	6.37	0.00059292		Sheikh et al., 2018 (USA single centre, 2015-2016)	4.1	2.92	5.9	5.8861e-17
Lipman et al., 2020 (USA single centre, 2018-2019)	3.33	2.44	4.57	7.37415e-15
Sawyer et al., 2022 (USA single centre, 2018-2020)	3.34	2.39	4.69	1.41625e-13
Alonso et al., 2023 (USA single centre, 2020-2021)	3.45	1.96	6.12	5.21673e-06
Lee et al., 2021 (USA single centre, 2019)	3.74	2.21	6.56	3.3149e-07
Foster et al., 2019 (T1DX, 2016-2018)	5.56	4.12	7.69	7.98947e-34
Sheikh et al., 2018 (USA single centre, 2015-2016)	5.77	3.69	9.55	5.90727e-16
Values shown in bold are significant at P<0.01.

## Sheet: White and ethnic minority ORs
Study	Group	CGM users (n)	CGM non-users (n)	Unadjusted OR for white CYP	95% Confidence interval (lower limit)	95% Confidence interval (upper limit)	P value (Chi squared)
Addala et al., 2021 (T1DX, 2010-2012)	White	NA	NA
	Non-white	NA	NA	NA	NA	NA	NA
Addala et al., 2021 (T1DX, 2016-2018)	White	NA	NA
	Non-white	NA	NA	NA	NA	NA	NA
Addala et al., 2021 (DPV, 2010-2012)	White	NA	NA
	Non-white	NA	NA	NA	NA	NA	NA
Addala et al., 2021 (DPV, 2016-2018)	White	NA	NA
	Non-white	NA	NA	NA	NA	NA	NA
DeSalvo et al., 2018 (T1DX, 2011)	White	362	8692
	Non-white	51	2503	2.04	1.53	2.77	1.41956e-06
DeSalvo et al., 2018 (T1DX, 2016)	White	1596	4789
	Non-white	216	1585	2.44	2.1	2.85	8.06357e-32
DeSalvo et al., 2018 (DPV, 2011)	White	557	13362
	Non-white	104	3375	1.35	1.1	1.68	0.00521126
DeSalvo et al., 2018 (DPV, 2016)	White	3228	12914
	Non-white	675	4147	1.54	1.4	1.68	5.93362e-21
Foster et al., 2019 (T1DX, 2016-2018)	White	2661	5813
	Non-white	261	1365	2.39	2.08	2.76	7.12311e-36
Wong et al., 2014 (T1DX, 2010)	White	535	9626
	Non-white	79	2399	1.68	1.33	2.16	1.61474e-05
Sawyer et al., 2022 (USA single centre, 2018-2020)	White	1828	747
	Non-white	781	647	2.03	1.77	2.32	3.44335e-25
Alonso et al., 2023 (USA single centre, 2016-2017)	White	447	537
	Non-white	118	354	2.49	1.96	3.19	7.06576e-14
Alonso et al., 2023 (USA single centre, 2020-2021)	White	750	234
	Non-white	303	169	1.79	1.41	2.27	1.58562e-06
Ravi et al., 2021 (USA single centre, 2015-2017)	White	111	292
	Non-white	66	422	2.43	1.73	3.42	1.78842e-07
Tremblay et al., 2023 (USA single centre, 2016-2020)	White	408	168
	Non-white	155	84	1.32	0.95	1.81	0.0926488
Lee et al., 2021 (USA single centre, 2019)	White	639	391
	Non-white	79	103	2.13	1.55	2.94	2.40896e-06
Lipman et al., 2020 (USA single centre, 2018-2019)	White	702	324
	Non-white	135	170	2.73	2.1	3.54	1.75207e-14
Lai et al., 2021 (USA single centre, 2015-2018)	White	600	505
	Non-white	126	278	2.62	2.06	3.34	1.78157e-15
Choudhary et al., 2022 (USA single centre, 2019-2021)	White	NA	NA
	Non-white	NA	NA	NA	NA	NA	NA
Sheikh et al., 2018 (USA single centre, 2015-2016)	White	282	761
	Non-white	87	862	3.67	2.84	4.77	1.1424e-24
Burnside et al., 2022 (New Zealand, 2021)	White	634	212
	Non-white	178	180	3.02	2.33	3.92	1.3863e-17
NPDA, 2021/22 (England and Wales, 2021-2022)	White	7473	16791
	Non-white	1485	4252	1.27	1.19	1.36	2.58602e-13
NPDA, 2020/21 (England and Wales, 2020-2021)	White	7301	18406
	Non-white	1060	3125	1.17	1.09	1.26	4.02073e-05
NPDA, 2019/20 (England and Wales, 2019-2020)	White	4698	18558
	Non-white	657	3712	1.43	1.31	1.56	2.34516e-15
NPDA, 2018/19 (England and Wales, 2018-2019)	White	3258	20878
	Non-white	361	4129	1.78	1.59	2	5.19791e-24
NPDA, 2017/18 (England and Wales, 2017-2018)	White	2379	21648
	Non-white	233	4040	1.9	1.66	2.19	2.10141e-20
For figures in italics, the raw numbers in each group were not explicitly stated. Approximations were calculated by multiplying the percentage using CGM by the number of people in each group of interest.

## Sheet: SES
Paper		CGM users (n)	CGM non-users (n)	Unadjusted OR for least disadvantaged CYP	95% Confidence interval (lower limit)	95% Confidence interval (upper limit)	P value (Chi square)			Study	Insurance status	CGM users (n)	CGM non-users (n)	Unadjusted OR for private insurance CYP	95% Confidence interval (lower limit)	95% Confidence interval (upper limit)	P value (Chi square)
Addala et al., 2021 (T1DX, 2010-2012)	Annual household income > $100,000	NA	NA							Wong et al., 2014 (T1DX, 2010)	Private insurance	522	7828
	Annual household income $75-100,000	NA	NA	NA	NA	NA	NA				Other insurance	60	2530	2.8	2.16	3.71	6.42317e-15
	Annual household income $50-75,000	NA	NA	NA	NA	NA	NA				No insurance	2	90	2.79	0.88	18.19	0.107
	Annual household income $35-50,000	NA	NA	NA	NA	NA	NA			Sawyer et al., 2022 (USA single centre, 2018-2020)	Private insurance	1785	630
	Annual household income $25-35,000	NA	NA	NA	NA	NA	NA				Medicaid	681	673	2.8	2.43	3.22	1.89579e-48
	Annual household income <$25,000	NA	NA	NA	NA	NA	NA				Military plans	135	61	1.28	0.93	1.75	0.124
Foster et al., 2019 (T1DX, 2016-2018)	Annual household income ≥$75,000	1999	3313							Alonso et al., 2023 (USA single centre, 2016-2017)	Private insurance	423	503
	Annual household income $50,000-$75,000	438	1215	1.67	1.48	1.89	1.13956e-16				Medicaid	116	346	2.51	1.96	3.22	1.25751e-13
	Annual household income <$50,000	485	2650	3.3	2.95	3.69	1.93257e-103				Military plans	21	31	1.24	0.7	2.22	0.455
Wong et al., 2014 (T1DX, 2010)	Annual household income ≥$75,000	303	4649								Other/none	5	11	1.82	0.65	5.95	0.25
	Annual household income $35,000-$75,000	105	2484	1.54	1.23	1.94	0.000169671			Alonso et al., 2023 (USA single centre, 2020-2021)	Private insurance	742	199
	Annual household income <$35,000	45	1869	2.7	1.99	3.76	1.75138e-10				Medicaid	275	181	2.45	1.92	3.13	2.79494e-13
Auzanneau et al., 2018 (DPV, 2015-2016)	Least deprived quintile (German Index of Multiple Deprivation)	519	6590								Military plans	34	17	1.87	1	3.38	0.04
	Second least deprived quintile	422	7119	1.33	1.16	1.52	2.60206e-05				Other/none	2	6	10.6	2.34	80.76	0.000228123
	Third least deprived quintile	300	5053	1.33	1.15	1.54	0.000155051			Tremblay et al., 2023 (USA single centre, 2016-2020)	Private insurance	443	177
	Second most deprived quintile	279	5525	1.56	1.34	1.81	4.8035e-09				Public insurance	120	75	1.56	1.11	2.19	0.00898939
	Most deprived quintile	156	3321	1.68	1.4	2.02	2.61815e-08			Lee et al., 2021 (USA single centre, 2019)	Private insurance	629	312
Auzanneau et al., 2021 (DPV, 2016)	Least deprived quintile (German Index of Multiple Deprivation)	NA	NA								Public insurance	89	182	4.11	3.09	5.5	1.04533e-23
	Second least deprived quintile	NA	NA	NA	NA	NA	NA			Lipman et al., 2020 (USA single centre, 2018-2019)	Commercial insurance	663	310
	Third least deprived quintile	NA	NA	NA	NA	NA	NA				Government insurance	174	184	2.26	1.77	2.9	6.07306e-11
	Second most deprived quintile	NA	NA	NA	NA	NA	NA			Lai et al., 2021 (USA single centre, 2015-2018)	Commercial insurance	556	460
	Most deprived quintile	NA	NA	NA	NA	NA	NA				Government insurance	170	323	2.29	1.84	2.87	1.57176e-13
Auzanneau et al., 2021 (DPV, 2017)	Least deprived quintile (German Index of Multiple Deprivation)	NA	NA							Choudhary et al., 2022 (USA single centre, 2019-2020)	Commercial insurance	608	376
	Second least deprived quintile	NA	NA	NA	NA	NA	NA				Non-commercial insurance	159	489	4.97	3.99	6.2	2.9373e-49
	Third least deprived quintile	NA	NA	NA	NA	NA	NA			Choudhary et al., 2022 (USA single centre, 2020-2021)	Commercial insurance	604	380
	Second most deprived quintile	NA	NA	NA	NA	NA	NA				Non-commercial insurance	231	416	2.86	2.33	3.15	3.32418e-24
	Most deprived quintile	NA	NA	NA	NA	NA	NA			Sheikh et al., 2018 (USA single centre, 2015-2016)	Private insurance	352	973
Auzanneau et al., 2021 (DPV, 2018)	Least deprived quintile (German Index of Multiple Deprivation)	NA	NA								Public insurance	15	624	14.9	9.11	26.37	4.49525e-38
	Second least deprived quintile	NA	NA	NA	NA	NA	NA				No insurance	2	26	4.39	1.3	29.51	0.0207
	Third least deprived quintile	NA	NA	NA	NA	NA	NA
	Second most deprived quintile	NA	NA	NA	NA	NA	NA
	Most deprived quintile	NA	NA	NA	NA	NA	NA
Auzanneau et al., 2021 (DPV, 2019)	Least deprived quintile (German Index of Multiple Deprivation)	NA	NA
	Second least deprived quintile	NA	NA	NA	NA	NA	NA
	Third least deprived quintile	NA	NA	NA	NA	NA	NA
	Second most deprived quintile	NA	NA	NA	NA	NA	NA
	Most deprived quintile	NA	NA	NA	NA	NA	NA
Stanley et al., 2023 (Canada single centre, 2018-2020)	Least deprived quintile (Material Deprivation dimension of the Ontario Marginalisation index)	111	77
	Second least deprived quintile	86	82	1.37	0.9	2.09	0.137
	Third least deprived quintile	56	74	1.9	1.21	3	0.005
	Second most deprived quintile	58	75	1.86	1.19	2.93	0.006
	Most deprived quintile	68	126	2.66	1.76	4.05	2.63106e-06
Ladd, 2022 (Canada single centre, 2009-2021)	Least deprived two quintiles (economic dependency)	268	62
	Third least deprived (economic dependency)	80	20	1.08	0.6	1.88	0.786932
	Most deprived two quintiles (economic dependency)	133	32	1.04	0.64	1.67	0.871257
Burnside et al., 2022 (New Zealand, 2021)	Least deprived quintile (New Zealand Index of Deprivation)	230	49
	Second least deprived quintile	192	64	1.56	1.03	2.38	0.035
	Third least deprived quintile	165	65	1.85	1.21	2.83	0.004
	Second most deprived quintile	130	94	3.38	2.26	5.11	1.64085e-09
	Most deprived quintile	95	119	5.85	3.9	8.88	1.01486e-18
Delagrange et al., 2020 (France, 2017-2018)	Least deprived quintile (European Deprivation Index)	151	74
	Second least deprived quintile	131	64	1	0.66	1.5	0.988
	Third least deprived quintile	168	66	0.8	0.54	1.19	0.276
	Second most deprived quintile	170	62	0.74	0.5	1.11	0.15
	Most deprived quintile	187	81	0.88	0.6	1.3	0.526
NPDA, 2021/22 (England and Wales, 2021-2022)	Least deprived quintile (English and Welsh Index of Multiple Deprivation)	2151	3555
	Second least deprived quintile	1907	3924	1.25	1.15	1.34	1.96747e-08
	Third least deprived quintile	1852	4104	1.34	1.24	1.45	6.0572e-14
	Second most deprived quintile	1644	4752	1.75	1.62	1.89	9.68067e-46
	Most deprived quintile	1776	5654	1.93	1.79	2.08	1.09367e-65
NPDA, 2020/21 (England and Wales, 2020-2021)	Least deprived quintile (English and Welsh Index of Multiple Deprivation)	1919	3611
	Second least deprived quintile	1612	3798	1.25	1.16	1.36	4.10538e-08
	Third least deprived quintile	1579	4101	1.38	1.27	1.5	3.127e-15
	Second most deprived quintile	1541	4647	1.6	1.48	1.74	3.75862e-31
	Most deprived quintile	1686	5398	1.7	1.57	1.84	3.20785e-41
NPDA, 2019/20 (England and Wales, 2019-2020)	Least deprived quintile (English and Welsh Index of Multiple Deprivation)	1324	3930
	Second least deprived quintile	1147	3996	1.17	1.07	1.28	0.000519433
	Third least deprived quintile	1019	4262	1.41	1.28	1.55	3.18675e-13
	Second most deprived quintile	971	4642	1.61	1.47	1.77	6.50418e-24
	Most deprived quintile	890	5470	2.07	1.88	2.28	7.3364e-53
NPDA, 2018/19 (England and Wales, 2018-2019)	Least deprived quintile (English and Welsh Index of Multiple Deprivation)	884	4607
	Second least deprived quintile	906	4585	0.97	0.88	1.07	0.57
	Third least deprived quintile	686	4718	1.32	1.19	1.47	4.20279e-07
	Second most deprived quintile	586	5105	1.67	1.5	1.87	1.11385e-19
	Most deprived quintile	530	5933	2.15	1.92	2.41	1.63313e-40
NPDA, 2017/18 (England and Wales, 2017-2018)	Least deprived quintile (English and Welsh Index of Multiple Deprivation)	710	4837
	Second least deprived quintile	614	4820	1.15	1.03	1.29	0.016
	Third least deprived quintile	513	4835	1.38	1.23	1.56	1.14753e-07
	Second most deprived quintile	413	5247	1.86	1.64	2.12	3.01834e-22
	Most deprived quintile	385	5926	2.26	1.99	2.57	2.97492e-36
For figures in italics, the raw numbers in each group were not explicitly stated. Approximations were calculated by multiplying the percentage using CGM by the number of people in each group of interest.

## Sheet: Sex
Paper		CGM users (n)	CGM non-users (n)	Unadjusted OR for male CYP	95% Confidence interval (lower limit)	95% Confidence interval (upper limit)	P value (Chi square)
DeSalvo et al., 2018 (T1DX, 2011)	Male	178	5742
	Female	171	5517	1	0.81	1.24	0.998924
DeSalvo et al., 2018 (T1DX, 2016)	Male	894	3363
	Female	864	3065	0.94	0.85	1.05	0.276017
DeSalvo et al., 2018 (DPV, 2011)	Male	362	8686
	Female	334	8017	1	0.86	1.16	0.996342
DeSalvo et al., 2018 (DPV, 2016)	Male	1962	8939
	Female	1912	8151	0.94	0.87	1	0.0618508
Wong et al., 2014 (T1DX, 2010)	Male	287	6193
	Female	327	5844	0.83	0.7	0.97	0.0228414
Sawyer et al., 2022 (USA single centre, 2018-2020)	Male	1347	770
	Female	1262	624	0.87	0.76	0.99	0.0293654
Alonso et al., 2023 (USA single centre, 2016-2017)	Male	319	443
	Female	246	448	1.31	1.07	1.62	0.0120886
Alonso et al., 2023 (USA single centre, 2020-2021)	Male	554	208
	Female	499	195	1.04	0.83	1.31	0.73283
Ravi et al., 2021 (USA single centre, 2015-2017)	Male	82	349
	Female	95	366	0.91	0.65	1.26	0.553872
Tremblay et al., 2023 (USA single centre, 2016-2020)	Male	314	150
	Female	249	102	0.86	0.63	1.16	0.317548
Lee et al., 2021 (USA single centre, 2019)	Male	358	251
	Female	360	243	0.96	0.77	1.21	0.745414
Lai et al., 2021 (USA single centre, 2015-2018)	Male	401	448
	Female	325	335	0.92	0.75	1.13	0.43813
Choudhary et al., 2022 (USA single centre, 2019-2021)	Male	NA	NA
	Female	NA	NA	NA	NA	NA	NA
Sheikh et al., 2018 (USA single centre, 2015-2016)	Male	165	817
	Female	204	806	0.8	0.64	1	0.05114
Auzanneau et al., 2021 (DPV, 2016)	Male	NA	NA
	Female	NA	NA	NA	NA	NA	NA
Auzanneau et al., 2021 (DPV, 2017)	Male	NA	NA
	Female	NA	NA	NA	NA	NA	NA
Auzanneau et al., 2021 (DPV, 2018)	Male	NA	NA
	Female	NA	NA	NA	NA	NA	NA
Auzanneau et al., 2021 (DPV, 2019)	Male	NA	NA
	Female	NA	NA	NA	NA	NA	NA
Kordonouri et al., 2019 (Germany single centre, 2017-18)	Male	118	255
	Female	103	224	1.01	0.73	1.39	0.968983
Ladd, 2022 (Canada single centre, 2009-2021)	Male	239	72
	Female	242	42	0.58	0.38	0.88	0.00963028
Bratke et al., 2021 (Norwegian Childhood Diabetes Registry, 2017)	Male	706	725
	Female	615	577	0.91	0.78	1.07	0.249496
Burnside et al., 2022 (New Zealand, 2021)	Male	399	202
	Female	414	190	0.91	0.71	1.15	0.424932
Sumnik et al., 2021 (Czechia, 2017)	Male	NA	NA
	Female	NA	NA	NA	NA	NA	NA
Sumnik et al., 2021 (Czechia, 2018)	Male	NA	NA
	Female	NA	NA	NA	NA	NA	NA
Sumnik et al., 2021 (Czechia, 2019)	Male	NA	NA
	Female	NA	NA	NA	NA	NA	NA
For figures in italics, the raw numbers in each group were not explicitly stated. Approximations were calculated by multiplying the percentage using CGM by the number of people in each group of interest.

## Sheet: Other
Outcome of interest	Paper		CGM users (n)	CGM non-users (n)	Unadjusted OR for least disadvantaged group	95% Confidence interval (lower limit)	95% Confidence interval (upper limit)	P value (Chi square)
Parental education	Wong et al., 2014 (T1DX, 2010)	Master’s, professional, doctorate	185	2157
		Associate's or bachelor's	156	2885	1.59	1.27	1.98	3.54425e-05
		≤High school/GED	104	4122	3.4	2.66	4.36	7.57811e-25
	Lee et al., 2021 (USA single centre, 2019)	≥ College degree	419	155
		< College degree	197	246	3.37	2.59	4.39	2.70096e-20
		Unknown	102	93	2.46	1.76	3.45	9.30333e-08
Primary language	Sawyer et al., 2022 (USA single centre, 2018-2020)	English	2536	1263
		Spanish	60	116	3.88	2.83	5.36	5.58696e-19
		Other	13	15	2.31	1.09	4.98	0.0231
	Tremblay et al., 2023 (USA single centre, 2016-2020)	English	534	232
		Spanish	16	12	1.73	0.78	3.72	0.157
		Other	13	8	1.43	0.55	3.46	0.443
	Sheikh et al., 2018 (USA single centre, 2015-2016)	English	367	1469
		Spanish	2	154	17.86	5.7	116.43	7.74144e-09
Place of residence	Sawyer et al., 2022 (USA single centre, 2018-2020)	Urban	2191	1165
		Rural	418	229	1.03	0.86	1.23	0.739
Migration background	Auzanneau et al., 2021 (DPV, 2016)	No migration background	NA	NA
		Second generation immigrant	NA	NA	NA	NA	NA	NA
		First generation immigrant	NA	NA	NA	NA	NA	NA
	Auzanneau et al., 2021 (DPV, 2017)	No migration background	NA	NA
		Second generation immigrant	NA	NA	NA	NA	NA	NA
		First generation immigrant	NA	NA	NA	NA	NA	NA
	Auzanneau et al., 2021 (DPV, 2018)	No migration background	NA	NA
		Second generation immigrant	NA	NA	NA	NA	NA	NA
		First generation immigrant	NA	NA	NA	NA	NA	NA
	Auzanneau et al., 2021 (DPV, 2019)	No migration background	NA	NA
		Second generation immigrant	NA	NA	NA	NA	NA	NA
		First generation immigrant	NA	NA	NA	NA	NA	NA
Other	Ladd, 2022 (Canada single centre, 2009-2021)	Least deprived two quintiles (residential instability)	252	47
		Third least deprived (residential instability)	101	29	1.54	0.91	2.58	0.100462
		Most deprived two quintiles (residential instability)	128	38	1.59	0.98	2.57	0.0552023
	Ladd, 2022 (Canada single centre, 2009-2021)	Least deprived two quintiles (ethnocultural composition)	173	34
		Third least deprived (ethnocultural composition)	104	20	0.98	0.53	1.79	0.943743
		Most deprived two quintiles (ethnocultural composition)	204	60	1.49	0.94	2.4	0.0894235
	Ladd, 2022 (Canada single centre, 2009-2021)	Least deprived two quintiles (situational vulnerability)	299	59
		Third least deprived (situational vulnerability)	93	23	1.26	0.72	2.12	0.407505
		Most deprived two quintiles (situational vulnerability)	89	32	1.82	1.11	2.97	0.0156964
	Tremblay et al., 2023 (USA single centre, 2016-2020)	Two parents, one house	438.246	143.754
		Two parents, two houses	71.968	32.032	1.35	0.85	2.13	0.195
		One parent, one house	36	24	2.03	1.16	3.51	0.01
		Non-parent primary care giver	7.008	8.992	3.88	1.4	11.2	0.004
	Tremblay et al., 2023 (USA single centre, 2016-2020)	Professional	217.061	65.939
		Service/trade	38.016	27.984	2.42	1.37	4.24	0.002
		Shift work	19.008	4.992	0.884	0.279	2.32	0.781
		Stay at home parent	112.97	30.03	0.875	0.53	1.42	0.585
		Technical/associated professional	66.025	28.975	1.45	0.85	2.41	0.161
		Unemployed	18.004	9.996	1.83	0.77	4.13	0.145
	For figures in italics, the raw numbers in each group were not explicitly stated. Approximations were calculated by multiplying the percentage using CGM by the number of people in each group of interest.

## Sheet: Adjusted OR by ethnicity
		CGM users (n)	CGM non-users (n)	Unadjusted OR	95% Confidence interval (lower limit)	95% Confidence interval (upper limit)	P value (Chi square)	Study			Unadjusted OR	Upper limit 95% CI	Lower limit 95% CI	P value				Black	Hispanic	Asian	Mixed
	Non-Hispanic White	NA	NA						Black	Foster et al., 2019 (T1DX, 2016-2018)	5.56	4.12	7.69	7.98947e-34				5.56	2.44	0.5	0.98
	Minority status	NA	NA	NA	NA	NA	NA	Addala et al., 2021 (T1DX, 2010-2012)		Wong et al., 2014 (T1DX, 2010)	2.3	1.42	4.05	0.0010601				2.3	4.01	1.58	0.96
	Non-Hispanic White	NA	NA							Sawyer et al., 2022 (USA single centre, 2018-2020)	3.34	2.39	4.69	1.41625e-13				3.34	2.12	1.31	1.11
	Minority status	NA	NA	NA	NA	NA	NA	Addala et al., 2021 (T1DX, 2016-2018)		Alonso et al., 2023 (USA single centre, 2016-2017)	3.06	1.61	6.37	0.00059292				3.06	2.5	1.17	1.19
	Non-Hispanic White	NA	NA							Alonso et al., 2023 (USA single centre, 2020-2021)	3.45	1.96	6.12	5.21673e-06				3.45	1.78	1.42	1.27
	Minority status	NA	NA	NA	NA	NA	NA	Addala et al., 2021 (DPV, 2010-2012)		Lipman et al., 2020 (USA single centre, 2018-2019)	3.33	2.44	4.57	7.37415e-15				3.33	1.9	2.18	1.66
	Non-Hispanic White	NA	NA							Lai et al., 2021 (USA single centre, 2015-2018)	2.71	2.05	3.6	1.12371e-12				2.71	2.43	2.12
	Minority status	NA	NA	NA	NA	NA	NA	Addala et al., 2021 (DPV, 2016-2018)		Sheikh et al., 2018 (USA single centre, 2015-2016)	5.77	3.69	9.55	5.90727e-16				5.77	4.1
	Non-Hispanic White	362	8692							Ravi et al., 2021 (USA single centre, 2015-2017)	3.03	1.43	7.55	0.0045121				3.03	1.75
	Minority status	51	2503	2.04	1.53	2.77	1.41956e-06	DeSalvo et al., 2018 (T1DX, 2011)		Tremblay et al., 2023 (USA single centre, 2016-2020)	1.48	0.77	2.76	0.223814				1.48	1.52
	Non-Hispanic White	1596	4789							Lee et al., 2021 (USA single centre, 2019)	3.74	2.21	6.56	3.3149e-07				3.74
	Minority status	216	1585	2.44	2.1	2.85	8.06357e-32	DeSalvo et al., 2018 (T1DX, 2016)		NPDA, 2021/22 (England and Wales, 2021-2022)	1.56	1.37	1.78	7.66855e-12				1.56
	Non-Hispanic White	557	13362							NPDA, 2020/21 (England and Wales, 2020-2021)	1.41	1.21	1.65	8.61879e-06				1.41
	Minority status	104	3375	1.35	1.1	1.68	0.005	DeSalvo et al., 2018 (DPV, 2011)		NPDA, 2019/20 (England and Wales, 2019-2020)	1.92	1.6	2.32	3.4097e-12				1.92
	Non-Hispanic White	3228	12914							NPDA, 2018/19 (England and Wales, 2018-2019)	2.26	1.79	2.9	1.09391e-11				2.26
	Minority status	675	4147	1.54	1.4	1.68	5.93362e-21	DeSalvo et al., 2018 (DPV, 2016)		NPDA, 2017/18 (England and Wales, 2017-2018)	2.57	1.93	3.53	1.51554e-10				2.57
	Non-Hispanic White	2661	5813						Hispanic	DeSalvo et al., 2018 (T1DX, 2016)	2.44	2.1	2.85	8.06357e-32
	Non-Hispanic Black	44	536	5.56	4.12	7.69	7.98947e-34	Foster et al., 2019 (T1DX, 2016-2018)		Alonso et al., 2023 (USA single centre, 2016-2017)	4.01	2.85	5.77	2.85912e-16
	Hispanic or Latino	217	829	1.75	1.5	2.05	1.44081e-12	Foster et al., 2019 (T1DX, 2016-2018)		Alonso et al., 2023 (USA single centre, 2020-2021)	2.12	1.58	2.84	3.16963e-07
	Non-Hispanic White	535	9626							Ravi et al., 2021 (USA single centre, 2015-2017)	2.5	1.69	3.76	3.82619e-06
	Non-Hispanic Black	15	627	2.3	1.42	4.05	0.0010601	Wong et al., 2014 (T1DX, 2010)		Tremblay et al., 2023 (USA single centre, 2016-2020)	1.78	1.06	2.94	0.0239625
	Hispanic or Latino	42	1154	1.52	1.12	2.13	0.00900033	Wong et al., 2014 (T1DX, 2010)		Lipman et al., 2020 (USA single centre, 2018-2019)	1.9	1.27	2.84	0.00151759
	Other	22	618	1.55	1.03	2.47	0.0425737	Wong et al., 2014 (T1DX, 2010)		Lai et al., 2021 (USA single centre, 2015-2018)	2.43	1.65	3.63	5.10304e-06
	Non-Hispanic White	1828	747							Sheikh et al., 2018 (USA single centre, 2015-2016)	4.1	2.92	5.9	5.8861e-17
	Non-Hispanic Black	63	86	3.34	2.39	4.69	1.41625e-13	Sawyer et al., 2022 (USA single centre, 2018-2020)		Foster et al., 2019 (T1DX, 2016-2018)	1.75	1.5	2.05	1.44081e-12
	Hispanic	311	310	2.44	2.04	2.92	2.75141e-23	Sawyer et al., 2022 (USA single centre, 2018-2020)		Wong et al., 2014 (T1DX, 2010)	1.52	1.12	2.13	0.00900033
	Other/unknown	407	251	1.51	1.26	1.8	5.96652e-06	Sawyer et al., 2022 (USA single centre, 2018-2020)	Asian	Ravi et al., 2021 (USA single centre, 2015-2017)	0.5	0.1	2.76	0.369958
	Non-Hispanic White	447	537							Lee et al., 2021 (USA single centre, 2019)	1.58	1.07	2.32	0.0193468
	Hispanic	43	208	4.01	2.85	5.77	2.85912e-16	Alonso et al., 2023 (USA single centre, 2016-2017)		NPDA, 2021/22 (England and Wales, 2021-2022)	1.31	1.19	1.44	2.46003e-08
	Non-Hispanic Black	11	41	3.06	1.61	6.37	0.00059292	Alonso et al., 2023 (USA single centre, 2016-2017)		NPDA, 2020/21 (England and Wales, 2020-2021)	1.17	1.06	1.29	0.00168286
	Other	64	105	1.36	0.98	1.92	0.0677068	Alonso et al., 2023 (USA single centre, 2016-2017)		Sheikh et al., 2018 (USA single centre, 2015-2016)	1.42	0.92	2.26	0.115397
	Non-Hispanic White	750	234							NPDA, 2018/19 (England and Wales, 2018-2019)	2.18	1.82	2.63	1.31636e-17
	Hispanic	151	100	2.12	1.58	2.84	3.16963e-07	Alonso et al., 2023 (USA single centre, 2020-2021)		Alonso et al., 2023 (USA single centre, 2020-2021)	2.12	1.58	2.84	3.16963e-07
	Non-Hispanic Black	25	27	3.45	1.96	6.12	5.21673e-06	Alonso et al., 2023 (USA single centre, 2020-2021)	Mixed	NPDA, 2021/22 (England and Wales, 2021-2022)	0.98	0.85	1.12	0.730087
	Other	127	42	1.06	0.72	1.54	0.762959	Alonso et al., 2023 (USA single centre, 2020-2021)		NPDA, 2020/21 (England and Wales, 2020-2021)	0.96	0.81	1.13	0.601305
	Non-Hispanic White	111	292							NPDA, 2019/20 (England and Wales, 2019-2020)	1.11	0.94	1.33	0.223993
	Hispanic	40	264	2.5	1.69	3.76	3.82619e-06	Ravi et al., 2021 (USA single centre, 2015-2017)		NPDA, 2018/19 (England and Wales, 2018-2019)	1.19	0.97	1.47	0.105646
	Black	7	57	3.03	1.43	7.55	0.0045121	Ravi et al., 2021 (USA single centre, 2015-2017)		NPDA, 2017/18 (England and Wales, 2017-2018)	1.27	0.99	1.67	0.0687021
	American Indian	0	9	NA	NA	NA	NA	Ravi et al., 2021 (USA single centre, 2015-2017)		Ravi et al., 2021 (USA single centre, 2015-2017)	1.66	0.6	6	0.335823
	Asian	3	4	0.5	0.1	2.76	0.369958	Ravi et al., 2021 (USA single centre, 2015-2017)
	Mixed Race	4	18	1.66	0.6	6	0.335823	Ravi et al., 2021 (USA single centre, 2015-2017)
	Other/unknown	12	70	2.19	1.18	4.41	0.0143171	Ravi et al., 2021 (USA single centre, 2015-2017)
	White	408	168
	Black	28	17	1.48	0.77	2.76	0.223814	Tremblay et al., 2023 (USA single centre, 2016-2020)
	Hispanic	41	30	1.78	1.06	2.94	0.0239625	Tremblay et al., 2023 (USA single centre, 2016-2020)
	Other	39	20	1.25	0.69	2.19	0.448311	Tremblay et al., 2023 (USA single centre, 2016-2020)
	Unkown	47	17	0.88	0.48	1.56	0.66285	Tremblay et al., 2023 (USA single centre, 2016-2020)
	White	639	391
	Black	20	46	3.74	2.21	6.56	3.3149e-07	Lee et al., 2021 (USA single centre, 2019)
	Other	59	57	1.58	1.07	2.32	0.0193468	Lee et al., 2021 (USA single centre, 2019)
	Non-Hispanic White	702	324
	Non-Hispanic Black	78	120	3.33	2.44	4.57	7.37415e-15	Lipman et al., 2020 (USA single centre, 2018-2019)
	Hispanic	57	50	1.9	1.27	2.84	0.00151759	Lipman et al., 2020 (USA single centre, 2018-2019)
	Non-Hispanic White	600	505
	Non-Hispanic Black	85	194	2.71	2.05	3.6	1.12371e-12	Lai et al., 2021 (USA single centre, 2015-2018)
	Hispanic	41	84	2.43	1.65	3.63	5.10304e-06	Lai et al., 2021 (USA single centre, 2015-2018)		#N/A		#N/A	#N/A	#N/A
	White	NA	NA							#N/A		#N/A	#N/A	#N/A
	Hispanic	NA	NA	NA	NA	NA	NA	Choudhary et al., 2022 (USA single centre, 2019-2021)		#N/A		#N/A	#N/A	#N/A
	Black	NA	NA	NA	NA	NA	NA	Choudhary et al., 2022 (USA single centre, 2019-2021)		#N/A		#N/A	#N/A	#N/A
	Other	NA	NA	NA	NA	NA	NA	Choudhary et al., 2022 (USA single centre, 2019-2021)		#N/A		#N/A	#N/A	#N/A
	Non-Hispanic White	282	761							#N/A		#N/A	#N/A	#N/A
	Non-Hispanic Black	20	314	5.77	3.69	9.55	5.90727e-16	Sheikh et al., 2018 (USA single centre, 2015-2016)		#N/A		#N/A	#N/A	#N/A
	Hispanic	40	444	4.1	2.92	5.9	5.8861e-17	Sheikh et al., 2018 (USA single centre, 2015-2016)		#N/A		#N/A	#N/A	#N/A
	Other	27	104	1.42	0.92	2.26	0.115397	Sheikh et al., 2018 (USA single centre, 2015-2016)		#N/A		#N/A	#N/A	#N/A
	European/other	634	212							#N/A		#N/A	#N/A	#N/A
	Māori	120	98	2.44	1.79	3.32	8.18964e-09	Burnside et al., 2022 (New Zealand, 2021)		#N/A		#N/A	#N/A	#N/A
	Pacific	22	63	8.5	5.18	14.47	3.36439e-21	Burnside et al., 2022 (New Zealand, 2021)		#N/A		#N/A	#N/A	#N/A
	Asian	36	19	1.58	0.87	2.79	0.118454	Burnside et al., 2022 (New Zealand, 2021)		#N/A		#N/A	#N/A	#N/A
	White	7473	16791							#N/A		#N/A	#N/A	#N/A
	Asian	629	1848	1.31	1.19	1.44	2.46003e-08	NPDA, 2021/22 (England and Wales, 2021-2022)		#N/A		#N/A	#N/A	#N/A
	Black	313	1098	1.56	1.37	1.78	7.66855e-12	NPDA, 2021/22 (England and Wales, 2021-2022)		#N/A		#N/A	#N/A	#N/A
	Mixed	324	711	0.98	0.85	1.12	0.730087	NPDA, 2021/22 (England and Wales, 2021-2022)		#N/A		#N/A	#N/A	#N/A
	Other	219	596	1.21	1.04	1.42	0.016771	NPDA, 2021/22 (England and Wales, 2021-2022)		#N/A		#N/A	#N/A	#N/A
	White	7301	18406							#N/A		#N/A	#N/A	#N/A
	Asian	567	1675	1.17	1.06	1.29	0.00168286	NPDA, 2020/21 (England and Wales, 2020-2021)		#N/A		#N/A	#N/A	#N/A
	Black	216	770	1.41	1.21	1.65	8.61879e-06	NPDA, 2020/21 (England and Wales, 2020-2021)		#N/A		#N/A	#N/A	#N/A
	Mixed	193	465	0.96	0.81	1.13	0.601305	NPDA, 2020/21 (England and Wales, 2020-2021)		#N/A		#N/A	#N/A	#N/A
	Other	84	215	1.01	0.79	1.31	0.906769	NPDA, 2020/21 (England and Wales, 2020-2021)		#N/A		#N/A	#N/A	#N/A
	White	4698	18558							#N/A		#N/A	#N/A	#N/A
	Asian	271	1526	1.42	1.25	1.63	1.56459e-07	NPDA, 2019/20 (England and Wales, 2019-2020)		#N/A		#N/A	#N/A	#N/A
	Black	129	977	1.92	1.6	2.32	3.4097e-12	NPDA, 2019/20 (England and Wales, 2019-2020)		#N/A		#N/A	#N/A	#N/A
	Mixed	164	721	1.11	0.94	1.33	0.223993	NPDA, 2019/20 (England and Wales, 2019-2020)		#N/A		#N/A	#N/A	#N/A
	Other	93	488	1.33	1.07	1.67	0.012706	NPDA, 2019/20 (England and Wales, 2019-2020)		#N/A		#N/A	#N/A	#N/A
	White	3258	20878							#N/A		#N/A	#N/A	#N/A
	Asian	128	1788	2.18	1.82	2.63	1.31636e-17	NPDA, 2018/19 (England and Wales, 2018-2019)		#N/A		#N/A	#N/A	#N/A
	Black	72	1043	2.26	1.79	2.9	1.09391e-11	NPDA, 2018/19 (England and Wales, 2018-2019)		#N/A		#N/A	#N/A	#N/A
	Mixed	103	784	1.19	0.97	1.47	0.105646	NPDA, 2018/19 (England and Wales, 2018-2019)		#N/A		#N/A	#N/A	#N/A
	Other	57	515	1.41	1.08	1.87	0.0142615	NPDA, 2018/19 (England and Wales, 2018-2019)		#N/A		#N/A	#N/A	#N/A
	White	2379	21648							#N/A		#N/A	#N/A	#N/A
	Asian	82	1588	2.12	1.71	2.68	2.05333e-11	NPDA, 2017/18 (England and Wales, 2017-2018)		#N/A		#N/A	#N/A	#N/A
	Black	45	1058	2.57	1.93	3.53	1.51554e-10	NPDA, 2017/18 (England and Wales, 2017-2018)		#N/A		#N/A	#N/A	#N/A
	Mixed	63	730	1.27	0.99	1.67	0.0687021	NPDA, 2017/18 (England and Wales, 2017-2018)		#N/A		#N/A	#N/A	#N/A
	Other	43	664	1.69	1.25	2.34	0.000757906	NPDA, 2017/18 (England and Wales, 2017-2018)		#N/A		#N/A	#N/A	#N/A
								For figures in italics, the raw numbers in each group were not explicitly stated. Approximations were calculated by multiplying the percentage using CGM by the number of people in each group of interest.
								Has adjusted data
